# Supplementary material for: Serum lipid profile as a marker of liver impairment in hepatitis B Cirrhosis patients
Source: Lipids Health Dis. 2017 Mar 1;16:51. doi: 10.1186/s12944-017-0437-2 (PMC5333387; doi:10.1186/s12944-017-0437-2)
Supplement: Additional file 1: — Serum fatty acid composition and lipid profile data of HBV patients and controls. (XLSX 38 kb) [file 12944_2017_437_MOESM1_ESM.xlsx]

## Sheet: total FA profile of patients
					Total fatty acids of HBV cirrhosis patients
		sr. no.	Age	Gender	C - 14 : 0	C - 16 : 0	C - 18 : 0	C - 20 : 0 (n-3)	C - 24:0	SFA	C - 14 : 1	C - 16 : 1	C - 18 : 1	C - 22 : 1	MUFA	C - 18 : 2	C - 18 : 3 (n-3)	C - 20 : 4 (n-6)	C - 22: 5	C - 22 : 6 (n-3)	C - 20 : 3 (n-3)	PUFA
		1	70	Male	1.325	21.967	13.661	0	0	36.953	0	5.899	24.273	1.088	31.26	20.829	0	3.544	2.214	0	0	26.587
		2	53	female	0	27.489	13.502	0	0	40.991	0	4.223	25.442	2.748	32.413	26.085	0	3.885	0	0	0	29.97
		3	50	female	1.228	24.753	15.848	0	0	41.829	0.812	4.687	20.506	2.746	28.751	21.184	0	4.237	1.448	1.394	0.219	28.482
		4	50	Male	0	28.676	10.516	0.524	0	39.716	0	4.661	26.231	0.987	31.879	23.043	0	4.467	0	0	0	27.51
		5	45	female	1.835	25.537	16.931	0	0	44.303	0.911	3.787	20.604	2.601	27.903	22.756	0	4.008	1.076	2.486	0	30.326
		6	70	Male	1.469	20.786	17.904	0	0	40.159	0	5.636	27.993	0.568	34.197	20.687	0	3.853	2.121	0	0	26.661
		7	29	Male	1.347	28.697	14.305	0	0	44.349	0	4.504	20.083	1.083	25.67	27.988	0	1.279	0	0	0	29.267
		8	40	female	0	19.595	13.857	0	0	33.452	0.725	4.936	26.988	0.257	32.906	27.537	0	2.532	0.894	0	0	30.963
		9	35	female	1.059	25.461	15.172	0.612	0	42.304	0	3.768	20.571	1.111	25.45	23.381	0.946	3.543	1.499	0.466	0.342	30.177
		10	34	female	0.892	23.988	16.286	0	0	41.166	0	4.798	26.586	0.922	32.306	19.048	0	3.586	0.582	0.846	0	24.062
		11	40	Male	1.343	29.872	16.858	0.641	0	48.714	0	5.482	23.185	0.856	29.523	23.185	0	3.876	0	0	0	27.061
		12	60	male	1.413	20.766	24.131	0.492	0.511	47.313	0.816	4.174	21.955	1.937	28.882	17.262	0.456	3.451	0.653	0.841	0.558	23.221
		13	50	male	1.321	25.872	24.741	0.478	0.501	52.913	0.822	4.211	21.856	1.886	28.775	17.263	0.448	3.353	0.576	0.829	0.465	22.934
		14	45	female	0.657	28.778	14.915	0	0	44.35	0	4.343	20.431	1.124	25.898	27.889	0	1.312	0	0	0	29.201
		15	65	male	0	21.991	13.988	0	0	35.979	0	5.661	24.353	0.955	30.969	20.956	0	3.454	1.919	0	0	26.329
		16	36	female	1.639	27.869	10.953	0	0.412	40.873	0	4.336	25.337	2.433	32.106	26.654	0	3.655	0	0	0	30.309
		17	40	female	0.862	20.882	16.876	0	0	38.62	0	4.468	26.367	0.944	31.779	18.743	0	3.588	0.533	0.741	0	23.605
		18	50	male	0	28.937	10.999	0.762	0	40.698	0	4.261	26.443	0.998	31.702	23.915	0	4.487	0	0	0	28.402
		19	34	female	1.855	23.865	16.816	0	0.401	42.937	0.801	3.884	20.665	2.535	27.885	22.665	0	4.116	1.011	2.254	0	30.046
		20	40	male	0	20.836	12.943	0	0	33.779	0	5.544	27.887	0.883	34.314	18.337	0	3.689	2.003	0	0	24.029
		21	45	male	1.204	24.936	15.365	0	0	41.505	0.711	4.766	20.485	2.661	28.623	21.886	0	4.335	1.328	1.465	0.221	29.235
		22	70	male	0	19.794	16.988	0	0.422	37.204	0.821	4.733	26.788	0.799	33.141	27.675	0	2.664	0.813	0	0	31.152
		23	29	male	1.141	20.671	15.776	0.688	0	38.276	0	3.668	20.661	0.668	24.997	23.868	0.958	3.468	1.366	0.433	0.301	30.394
		24	62	male	0	29.772	12.336	0.599	0	42.707	0	5.799	23.443	0.544	29.786	25.621	0	3.376	0	0	0	28.997
		25	45	male	0.854	24.889	16.848	0	0	42.591	0.811	4.699	20.446	2.631	28.587	20.998	0	4.433	1.322	1.477	0.247	28.477
		26	34	male	1.34	26.958	15.893	0.597	0	44.788	0	3.995	20.471	1.322	25.788	23.938	0.877	3.388	1.148	0.422	0.255	30.028
		27	43	female	1.762	21.699	16.998	0	0	40.459	0	4.453	26.455	0.655	31.563	19.998	0	3.633	0.664	0.712	0	25.007
		28	60	female	1.357	21.876	18.964	0	0	42.197	0	5.688	27.887	0.955	34.53	25.776	0	3.127	0.751	0	0	29.654
		29	52	male	0	28.966	11.716	0.788	0	41.47	0	4.78	26.133	0.901	31.814	23.485	0	4.522	0	0	0	28.007
		30	50	male	0.655	19.997	20.931	0	0	41.583	0.713	3.555	20.546	1.722	26.536	19.899	0	4.266	2.319	1.033	0	27.517
			47.5333		0.885267	24.5392	15.7672	0.206033	0.0749	41.4726	0.264767	4.64663	23.7024	1.384	29.9978	22.7517	0.122833	3.5709	0.874667	0.5133	0.0869333	27.9203

## Sheet: Free FA of patients
							Hepatitis B Cirrhosis Patients			free fatty acids
		sr. no.	Age	Gender	C - 14 : 0	C - 16 : 0	C - 18 : 0	C - 20 : 0 (n-3)	C - 24:0	SFA	C - 14 : 1	C - 16 : 1	C - 18 : 1	C - 22 : 1	MUFA	C - 18 : 2	C - 18 : 3 (n-3)	C - 20 : 4 (n-6)	C - 22: 5	C - 22 : 6 (n-3)	C - 20 : 3 (n-3)	PUFA
		1	70	Male	0.446	25.028	10.465	0	0	35.939	0	2.298	30.939	0.234	33.471	25.983	0	1.676	0	0.516	0	28.175
		2	53	female	0.387	33.338	10.718	0	0	44.443	0	2.545	24.331	0.899	27.775	22.791	0	2.994	0	0	0	25.785
		3	50	female	1.312	24.119	26.662	0	0	52.093	1.177	4.019	20.364	1.257	26.817	17.883	0	2.062	0	0	0	19.945
		4	50	Male	1.453	28.122	10.735	0.852	0.124	41.286	0.923	3.118	26.341	1.436	31.818	18.962	0.239	2.804	0.323	0.786	0	23.114
		5	45	female	1.132	28.317	9.812	0	0	39.261	0	5.701	28.714	0.567	34.982	22.969	0	2.989	0	0	0	25.958
		6	70	Male	1.226	31.236	17.899	0	0	50.361	0	1.897	24.931	0	26.828	18.129	0	0.532	0	0	0	18.661
		7	29	Male	0.523	17.411	31.587	0	0	49.521	0.321	2.729	24.147	0.588	27.785	21.947	0	1.024	0.322	0.112	0.912	24.317
		8	40	female	3.118	21.277	20.929	0	0	45.324	0	4.535	24.279	0	28.814	17.888	0	3.821	0	1.101	0	22.81
		9	35	female	0.931	26.805	14.968	0.699	0.111	43.514	0.676	3.944	22.869	1.964	29.453	20.631	0.549	4.843	0	0	0	26.023
		10	34	female	0.713	18.114	21.942	0	0	40.769	1.018	4.161	22.127	0.832	28.138	24.815	0	2.432	0	0	0	27.247
		11	40	Male	1.051	20.448	22.946	0.321	0	44.766	0.882	3.256	21.245	1.795	27.178	22.127	0	3.342	0.221	1.386	0.998	28.074
		12	60	male	1.132	19.037	16.363	0	0	36.532	0.417	4.829	20.834	1.028	27.108	11.639	0.112	1.886	0.433	0.111	0.344	14.525
		13	50	male	0.876	28.115	9.755	0	0	38.746	0	5.632	28.544	0.554	34.73	22.778	0	2.887	0	0	0	25.665
		14	45	female	1.211	31.038	17.976	0	0	50.225	0	1.999	24.355	0	26.354	18.322	0	0.643	0	0	0	18.965
		15	65	male	2.124	17.587	31.663	0	0	51.374	0.332	2.455	24.226	0.543	27.556	21.564	0	1.122	0.311	0.112	0.945	24.054
		16	36	female	3.105	21.433	20.264	0	0	44.802	0	4.421	24.465	0	28.886	17.776	0	3.521	0	1.211	0	22.508
		17	40	female	3.001	30.151	15.622	0.712	0	49.486	0.654	3.875	22.146	1.865	28.54	20.865	0.412	4.676	0	0	0	25.953
		18	50	male	0.391	18.352	11.422	0	0	30.165	1.112	4.022	22.336	0.866	28.336	24.975	0	2.546	0	0	0	27.521
		19	34	female	2.114	26.337	9.811	0.522	0	38.784	0.897	3.356	21.566	1.431	27.25	22.336	0	3.532	0.245	1.235	0.898	28.246
		20	40	male	0.516	25.211	10.852	0	0	36.579	0	2.447	30.788	0.335	33.57	25.665	0	1.554	0	0.578	0	27.797
		21	45	male	0.817	33.122	10.312	0	0	44.251	0	2.653	24.665	0.976	28.294	22.568	0	2.887	0	0	0	25.455
		22	70	male	1.143	24.464	25.922	0	0	51.529	1.165	4.144	30.001	1.455	36.765	17.875	0	2.246	0	0	0	20.121
		23	29	male	2.011	27.011	28.565	0.554	0.038	58.179	0.943	3.447	26.543	1.265	32.198	16.137	0.432	2.732	0.353	0.766	0	20.42
		24	62	male	1.055	18.317	15.895	0	0	35.267	0.424	4.667	20.744	1.233	27.068	11.976	0.122	1.887	0.569	0.322	0.336	15.212
		25	45	male	1.033	23.322	23.786	0	0	48.141	0.875	4.445	20.533	1.463	27.316	17.668	0	2.111	0	0	0	19.779
		26	34	male	1.021	28.241	10.521	0.655	0	40.438	0.911	3.669	26.621	1.104	32.305	18.532	0.213	2.988	0.337	0.654	0	22.724
		27	43	female	3.122	25.388	14.522	0.553	0	43.585	0.533	3.778	22.216	1.902	28.429	20.944	0.112	4.886	0	0	0	25.942
		28	60	female	0.713	31.366	19.441	0	0	51.52	0	1.966	24.221	0	26.187	18.741	0	0.763	0	0	0	19.504
		29	52	male	0.454	17.211	26.883	0	0	44.548	0.366	2.288	20.336	0.776	23.766	21.898	0	1.356	0.422	0.122	0.876	24.674
		30	50	male	2.232	19.022	15.922	0	0	37.176	0	4.998	25.264	0	30.262	27.988	0	3.788	0	1.021	0	32.797
				Mean	1.34543	24.6313	17.8053	0.162267	0.0091	43.9535	0.4542	3.57647	24.3564	0.878933	29.266	20.4791	0.0730333	2.551	0.117867	0.334433	0.176967	23.7324

## Sheet: total FA profile of controls
						Total fatty acids of controls
	Sr. N0	Age	Gender	C - 14: 0	C - 16 : 0	C - 18 : 0	C - 20 : 0 (n-3)	C - 24:0	SFA	C 14:1	C - 16 : 1	C - 18 : 1	C - 22 : 1	C - 24 : 1	MUFA	C - 18 : 2	C - 18 : 3 (n-3)	C - 20 : 4 (n-6)	C - 20:5	C - 22:5	C - 20:3	C - 22:6	PUFA
	1	70	male	0	24.302	18.251	0	0	42.553	0	0	16.121	2.322	0	18.443	31.891	0	5.416	0	0	0	0	37.307
	2	50	male	1.319	17.973	22.615	0.963	0	42.87	0	1.273	28.837	0.817	0	30.927	32.503	0.121	4.478	0.964	0	0.408	0.416	38.89
	3	50	female	1.244	20.586	10.527	0.1909	0	32.5479	0	0.174	28.018	0	0	28.192	25.294	0	6.132	0	0	0.692	0	32.118
	4	50	male	2.276	12.611	10.783	1.663	0	27.333	1.377	3.395	16.293	3.448	0	24.513	30.953	1.583	8.129	1.011	1.501	1.825	0.784	45.786
	5	45	male	0	23.974	17.189	0	0	41.163	0	1.516	25.541	0	1.977	29.034	29.708	0	5.351	1.111	0	0	0	36.17
	6	62	male	1.436	17.973	22.615	0.955	0	42.979	0	1.273	28.888	0.876	0	31.037	32.542	0.211	8.468	0	0	0.608	0.416	42.245
	7	29	male	1.441	14.662	19.312	1.216	0	36.631	0.269	4.562	20.048	0.178	0	25.057	25.212	0.179	8.303	1.112	0.131	2.211	0	37.148
	8	43	female	0	12.987	9.981	0.397	0	23.365	0	3.392	18.543	2.627	0	24.562	30.778	0	7.412	0.799	0.222	3.012	0	42.223
	9	35	female	2.411	16.326	14.362	1.398	0.204	34.701	0.229	2.939	18.749	3.452	0	25.369	23.616	1.412	7.112	0	1.612	2.758	0.817	37.327
	10	34	female	0	20.743	15.377	0	0	36.12	0	3.125	22.551	2.229	0	27.905	25.414	2.988	4.919	0.898	0	0	1.965	36.184
	11	70	male	0	19.699	20.311	1.849	0	41.859	0	0	20.474	3.366	0	23.84	28.102	0	7.345	0	0	0.996	0	36.443
	12	45	male	0	23.563	16.323	0	0	39.886	0	1.443	24.998	0	1.823	28.264	28.765	0	4.766	1.003	0	0	0	34.534
	13	65	male	1.214	18.001	21.745	0.857	0	41.817	0	1.754	21.578	0.886	0	24.218	31.889	0.135	5.877	0.769	0	0.511	0.557	39.738
	14	40	female	1.332	14.335	20.432	1.122	0	37.221	0.269	3.666	27.667	0.299	0	31.901	25.876	1.021	7.546	1.033	0.211	1.896	0	37.583
	15	36	female	0	13.132	10.268	0.418	0	23.818	0	2.887	17.355	2.151	0	22.393	30.065	0	7.021	0.798	0.112	0.889	0	38.885
	16	34	female	0	19.463	20.116	1.437	0	41.016	0	0	21.057	3.002	0	24.059	28.899	0	5.322	0	0	1.451	0	35.672
	17	70	male	0	25.111	18.121	0	0	43.232	0	0	15.913	1.566	0	17.479	32.543	0	6.121	0.965	0	0	0	39.629
	18	50	male	1.651	18.252	22.221	0.936	0	43.06	0	5.115	27.995	0.954	0	34.064	33.662	0.222	7.011	0	0	1.871	1.631	44.397
	19	50	male	1.125	20.337	11.224	0.226	0	32.912	0	0.544	25.992	0	0	26.536	25.765	0	5.217	1.105	0	1.699	0	33.786
	20	52	male	2.021	12.143	9.995	1.387	0	25.546	1.022	2.121	28.247	2.655	0	34.045	31.122	1.365	8.153	0.885	1.011	1.966	0.882	45.384
	21	29	male	2.231	16.485	14.441	1.099	0.199	34.455	0.178	0.612	22.582	2.144	0	25.516	24.555	1.052	7.111	0.955	1.102	1.955	0.912	37.642
	22	40	male	0	21.227	15.214	0	0	36.441	0	1.154	25.372	1.998	0	28.524	23.669	2.235	5.336	0.897	0	0	1.544	33.681
	23	60	male	2.142	13.665	9.876	1.554	0	27.237	0.355	2.313	15.671	3.663	0	22.002	31.665	2.217	5.822	1.002	1.111	1.882	1.756	45.455
	24	40	female	0	12.114	9.559	0.422	0	22.095	0	1.666	15.446	0.954	0	18.066	31.622	0	4.218	1.202	0.212	2.012	0	39.266
	25	45	female	2.532	16.365	14.131	1.011	0.211	34.25	0	3.117	19.189	0.877	0	23.183	23.299	0.322	5.571	0.957	1.001	1.782	0.988	33.92
	26	53	female	1.614	15.557	19.011	1.866	0	38.048	1.001	4.552	16.557	0.277	0	22.387	25.866	0.367	7.102	0	0	1.765	0	35.1
	27	45	female	0	26.012	16.243	0	0	42.255	0	0.217	26.984	0	1.612	28.813	29.711	0	6.222	0.952	0	0.876	0	37.761
	28	60	female	1.726	18.198	24.122	0.799	0	44.845	0	3.273	24.592	3.922	0	31.787	31.886	0.236	6.117	1.101	0	2.592	0.873	42.805
	29	40	male	0	19.437	9.662	0.576	0	29.675	0	4.355	27.886	3.876	0	36.117	30.698	0	5.543	0.934	0.122	2.226	0	39.523
	30	34	male	2.443	15.131	16.121	1.115	0.112	34.922	0.547	0.628	16.199	4.001	0	21.375	23.952	1.999	6.226	1.001	1.701	2.588	1.611	39.078
			Mean	1.00527	18.0121	16.0049	0.781897	0.0242	35.8284	0.1749	2.03553	22.1781	1.75133	0.1804	26.3203	28.7174	0.588833	6.31223	0.715133	0.334967	1.34903	0.505067	38.5227

## Sheet: free FA profile of control
									Free fatty acids of controls
	sample no.	Age	Gender	C - 14: 0	C - 16 : 0	C - 18 : 0	C - 20 : 0 (n-3)	C - 24:0	SFA	C 14:1	C - 16 : 1	C - 18 : 1	C - 22 : 1	C - 24 : 1	MUFA	C - 18 : 2 (n - 6)	C - 18 : 3 (n-3)	C - 20 : 4 (n-6)	C - 20 : 3(n -6)	C - 20 :5	C-22:5	C-22:6	PUFA
	1	70	male	2.285	23.992	8.766	2.557	0	37.6	0	2.928	20.695	0	0	23.623	29.707	0.287	5.351	0	0.499	0	0	35.844
	2	50	male	1.186	19.921	20.969	2.613	0	44.689	0.805	2.423	21.195	2.348	0	26.771	24.681	0.294	4.596	0.562	0.664	0	0	30.797
	3	50	female	2.117	17.041	13.044	0.367	0	32.569	0	0.132	20.572	2.213	0	22.917	29.261	0.413	7.997	0.422	0.498	0	0	38.591
	4	50	male	0.931	18.444	15.278	0	0.882	35.535	0.155	3.469	20.321	1.202	0	25.147	26.761	0	9.351	0.818	0.624	0	0	37.554
	5	45	male	0.627	18.261	11.568	1.658	0	32.114	0.316	2.526	22.918	0	0	25.76	31.014	0.361	3.511	1.467	0.657	0	0.444	37.454
	6	62	male	0.159	15.385	27.373	0	0	42.917	0	1.801	36.899	0.641	0	39.341	19.855	0	5.187	0.665	0	0	0	25.707
	7	29	male	1.876	18.841	15.871	0	0	36.588	0.151	2.252	24.903	1.527	0	28.833	26.123	0.376	0	0	0.653	0	0	27.152
	8	43	female	0	18.248	8.281	0	0	26.529	0	0	16.861	2.015	0	18.876	34.851	0	5.036	0.845	0.658	0	0	41.39
	9	35	female	1.897	25.944	10.766	0	0	38.607	0	2.541	22.362	1.863	0	26.766	26.955	0.411	6.566	0.559	0.658	0	0	35.149
	10	34	female	1.342	23.613	11.445	0	0	36.4	0	2.341	20.101	2.604	0	25.046	31.891	0	5.415	0	0	0	0	37.306
	11	70	male	1.803	18.608	14.011	1.885	0.358	36.665	0.191	2.111	20.891	1.588	0	24.781	25.595	0.395	6.492	1.062	0.584	0.562	0.563	35.253
	12	45	male	0.876	18.261	12.221	1.255	0	32.613	0.422	2.244	22.455	0.778	0	25.899	31.522	0.402	3.511	0.676	0.481	0	0.422	37.014
	13	65	male	0.553	15.887	26.887	0	0	43.327	0	2.301	32.877	0.998	0	36.176	20.562	0.412	5.884	0	0	0	0	26.858
	14	40	female	1.558	17.998	15.8701	0	0	35.4261	0.215	2.422	22.664	1.762	0	27.063	25.788	0.365	0	0	0.689	0	0	26.842
	15	36	female	1.462	22.668	11.889	0	0	36.019	0	1.667	19.876	2.254	0	23.797	30.879	0	5.889	0.685	0.483	0	0	37.936
	16	34	female	1.687	19.443	15.556	1.344	0.657	38.687	0.301	2.991	20.336	1.885	0	25.513	24.988	0.396	6.752	0.487	0.672	0.499	0.554	34.348
	17	70	male	2.221	18.254	13.335	0.522	0	34.332	0	1.999	18.999	2.782	0	23.78	31.811	0.399	8.511	0.587	0.575	0	0	41.883
	18	50	male	2.212	23.654	8.441	1.884	0	36.191	0	2.675	19.654	0.876	0	23.205	31.992	0	5.666	0.699	0.598	0	0	38.955
	19	50	male	0.999	20.221	13.124	2.026	0	36.37	0.525	2.336	20.853	2.923	0	26.637	26.995	0.376	4.989	0.455	0.579	0	0	33.394
	20	52	male	0	19.733	10.225	0	0	29.958	0	0	17.543	1.447	0	18.99	30.556	0.388	4.776	0.518	0.477	0	0	36.715
	21	29	male	1.443	20.221	12.422	0	0.786	34.872	0.122	3.312	17.912	1.868	0	23.214	26.887	0.299	9.165	0.665	0.688	0	0	37.704
	22	40	male	0.899	17.116	9.611	1.433	0	29.059	0.265	2.636	21.671	0	0	24.572	31.965	0.4	4.687	1.367	0.688	0	0.432	39.539
	23	60	male	0.543	15.754	23.822	0	0	40.119	0	2.522	33.263	1.795	0	37.58	19.996	0.341	7.365	0	0.599	0	0	28.301
	24	40	female	1.654	24.012	8.532	2.622	0	36.82	0	2.772	22.876	1.988	0	27.636	29.997	0	6.869	0	0.613	0	0	37.479
	25	45	female	0.687	20.144	19.115	2.756	0	42.702	0.614	2.661	16.998	2.631	0	22.904	25.844	0.402	5.666	0.769	0.615	0	0	33.296
	26	53	female	0.877	26.112	10.255	0	0	37.244	0	1.886	22.221	2.552	0	26.659	28.882	0.385	8.436	1.217	0.643	0	0	39.563
	27	45	female	1.533	23.821	10.431	0	0	35.785	0	2.327	16.821	2.488	0	21.636	30.676	0.381	4.633	0.768	0.599	0	0	37.057
	28	60	female	1.669	15.447	14.242	1.755	0.522	33.635	0.138	2.679	21.633	1.977	0	26.427	32.896	0.362	5.022	1.336	0.636	0.537	0.413	41.202
	29	40	male	1.498	15.116	26.001	0	0	42.615	0	2.999	32.866	1.342	0	37.207	22.854	0.399	4.775	0.599	0.575	0	0	29.202
	30	34	male	2.112	23.115	9.814	0	0	35.041	0.129	2.655	25.832	2.671	0	31.287	27.997	0.356	0	1.225	0.494	0	0	30.072
			Mean	1.2902	19.8425	14.3055	0.822567	0.106833	36.3676	0.144967	2.2536	22.5023	1.7006	0	26.6014	27.9927	0.286667	5.40327	0.6151	0.539967	0.0532667	0.0942667	34.9852

## Sheet: lipid profile of HBV cirrhosis 
			Lipid profile of HBV cirrhosis patients
		sr. no.	Age	Gender	Cholesterol	Triglyceride	HDL	LDL	VLDL	Total lipids
		1	70	Male	100	89	31	70	17.8	440
		2	53	female	58	64	3	29	12.8	304
		3	50	female	69	58	20	44	11.6	341
		4	50	Male	140	135	36	99	27	560
		5	45	female	120	109	30	98	21.8	507
		6	70	Male	99	79	18	53	15.8	399
		7	29	Male	64	45	8	30	9	297
		8	40	female	60	71	19	59	14.2	359
		9	35	female	109	69	29	63	13.8	420
		10	34	female	92	67	25	76	13.4	410
		11	40	Male	90	69	30	74	13.8	413
		12	60	male	56	68	10	46	13.6	330
		13	50	male	119	71	20	60	14.2	420
		14	45	female	110	95	38	78	19	471
		15	65	male	107	99	40	80	19.8	476
		16	36	female	130	105	41	86	21	512
		17	40	female	120	87	37	74	17.4	468
		18	50	male	99	92	30	65	18.4	436
		19	34	female	99	86	30	78	17.2	443
		20	40	male	110	99	34	77	19.8	470
		21	45	male	99	87	29	76	17.4	441
		22	70	male	79	68	25	59	13.6	381
		23	29	male	98	87	29	77	17.4	441
		24	62	male	108	100	36	89	20	483
		25	45	male	99	87	29	76	17.4	441
		26	34	male	79	68	25	59	13.6	381
		27	43	female	89	61	20	44	12.6	341
		28	60	female	91	70	30	74	13.8	413
		29	52	male	101	99	35	80	19.8	476
		30	50	male	106	99	32	76	19.9	470
				Mean	96.6667	82.7667	27.3	68.3	16.5633	424.8

## Sheet: lipid profile of controls
				lipid profile of controls
	sr. no.	Age	Gender	Cholesterol	Triglyceride	HDL	LDL	VLDL	Total lipids
	1	70	male	192	125	46	101	25	614
	2	50	male	175	141	40	113	28.2	619
	3	50	female	172	158	59	109	31.6	648
	4	50	male	177	99	44	141	19.8	611
	5	45	male	193	169	45	125	33.8	682
	6	62	male	192	172	42	130	34.4	686
	7	29	male	156	98	46	89	19.6	539
	8	43	female	138	142	45	87	28.4	562
	9	35	female	170	98	60	105	19.6	583
	10	34	female	155	160	41	102	32	608
	11	70	male	157	89	43	94	17.8	533
	12	45	male	190	159	46	129	31.8	674
	13	65	male	190	127	46	127	25.4	640
	14	40	female	131	141	46	83	28.2	551
	15	36	female	170	98	60	105	19.6	583
	16	34	female	163	142	53	119	28.4	627
	17	70	male	189	167	47	133	33.4	686
	18	50	male	175	103	46	98	20.6	572
	19	50	male	175	103	46	98	20.6	572
	20	52	male	175	141	40	113	28.2	619
	21	29	male	156	98	46	89	19.6	539
	22	40	male	166	110	49	129	22	604
	23	60	male	192	125	46	101	25	614
	24	40	female	130	132	42	97	26.4	551
	25	45	female	163	142	53	119	28.4	627
	26	53	female	172	148	59	109	29.6	638
	27	45	female	181	140	56	118	28	645
	28	60	female	194	172	69	129	34.4	714
	29	40	male	180	133	41	128	26.6	632
	30	34	male	174	140	45	102	28	611
		47.5333	Mean	171.433	132.4	48.2333	110.733	26.48	612.8
